# Supplementary material for: Luteolin Protects Pancreatic β Cells against Apoptosis through Regulation of Autophagy and ROS Clearance
Source: Pharmaceuticals (Basel). 2023 Jul 7;16(7):975. doi: 10.3390/ph16070975 (PMC10385282; doi:10.3390/ph16070975)
Supplement: Supplementary file 1 [file pharmaceuticals-16-00975-s001.zip]

Archive with 1 entries (1 files):
- pharmaceuticals-2289062-supplementary.pdf
